# Supplementary material for: Effects of the COVID-19 Health Crisis on Sports Practice, Life Quality, and Emotional Status in Spanish High-Performance Athletes
Source: Front Psychol. 2021 Sep 27;12:736499. doi: 10.3389/fpsyg.2021.736499 (PMC8503513; doi:10.3389/fpsyg.2021.736499)
Supplement: Supplementary file 2 [file Table_1.XLSX]

## Sheet: Suppl Table 1
Supplemental table 1. Descriptive data for all the dependent variables by gender, modality, best result achieved, student-athlete condition and High-performance expertise.
	Gender			Modality			Best result			Student Athlete			HP time
	Male (N=63)	Female (N=67)	Total (N=130)	Individual (N=71)	Team (N=59)	Total (N=130)	Podium (N=108)	Rest (N=22)	Total (N=130)	NO (N=17)	YES (N=113)	Total (N=130)	0-3 years (N=38)	3-10 years (N=61)	+10 years (N=31)	Total (N=130)
Limitations in training due to lockdown
NO	11 (17.5%)	22 (32.8%)	33 (25.4%)	17 (23.9%)	16 (27.1%)	33 (25.4%)	28 (25.9%)	5 (22.7%)	33 (25.4%)	3 (17.6%)	30 (26.5%)	33 (25.4%)	9 (23.7%)	17 (27.9%)	7 (22.6%)	33 (25.4%)
Other	2 (3.2%)	4 (6.0%)	6 (4.6%)	2 (2.8%)	4 (6.8%)	6 (4.6%)	6 (5.6%)	0 (0.0%)	6 (4.6%)	2 (11.8%)	4 (3.5%)	6 (4.6%)	1 (2.6%)	3 (4.9%)	2 (6.5%)	6 (4.6%)
YES	50 (79.4%)	41 (61.2%)	91 (70.0%)	52 (73.2%)	39 (66.1%)	91 (70.0%)	74 (68.5%)	17 (77.3%)	91 (70.0%)	12 (70.6%)	79 (69.9%)	91 (70.0%)	28 (73.7%)	41 (67.2%)	22 (71.0%)	91 (70.0%)
Limitations in training due to other causes
Family care	6 (9.5%)	2 (3.0%)	8 (6.2%)	4 (5.6%)	4 (6.8%)	8 (6.2%)	8 (7.4%)	0 (0.0%)	8 (6.2%)	2 (11.8%)	6 (5.3%)	8 (6.2%)	2 (5.3%)	4 (6.6%)	2 (6.5%)	8 (6.2%)
Household tasks	11 (17.5%)	9 (13.4%)	20 (15.4%)	10 (14.1%)	10 (16.9%)	20 (15.4%)	15 (13.9%)	5 (22.7%)	20 (15.4%)	3 (17.6%)	17 (15.0%)	20 (15.4%)	8 (21.1%)	5 (8.2%)	7 (22.6%)	20 (15.4%)
NO	33 (52.4%)	34 (50.7%)	67 (51.5%)	34 (47.9%)	33 (55.9%)	67 (51.5%)	55 (50.9%)	12 (54.5%)	67 (51.5%)	10 (58.8%)	57 (50.4%)	67 (51.5%)	19 (50.0%)	33 (54.1%)	15 (48.4%)	67 (51.5%)
Others (no emotional)	4 (6.3%)	11 (16.4%)	15 (11.5%)	12 (16.9%)	3 (5.1%)	15 (11.5%)	10 (9.3%)	5 (22.7%)	15 (11.5%)	0 (0.0%)	15 (13.3%)	15 (11.5%)	4 (10.5%)	7 (11.5%)	4 (12.9%)	15 (11.5%)
Work	9 (14.3%)	11 (16.4%)	20 (15.4%)	11 (15.5%)	9 (15.3%)	20 (15.4%)	20 (18.5%)	0 (0.0%)	20 (15.4%)	2 (11.8%)	18 (15.9%)	20 (15.4%)	5 (13.2%)	12 (19.7%)	3 (9.7%)	20 (15.4%)
Limitations in training during lockdown (negative emotional causes)
Maybe	13 (20.6%)	15 (22.4%)	28 (21.5%)	17 (23.9%)	11 (18.6%)	28 (21.5%)	21 (19.4%)	7 (31.8%)	28 (21.5%)	2 (11.8%)	26 (23.0%)	28 (21.5%)	10 (26.3%)	11 (18.0%)	7 (22.6%)	28 (21.5%)
NO	30 (47.6%)	32 (47.8%)	62 (47.7%)	32 (45.1%)	30 (50.8%)	62 (47.7%)	53 (49.1%)	9 (40.9%)	62 (47.7%)	12 (70.6%)	50 (44.2%)	62 (47.7%)	12 (31.6%)	33 (54.1%)	17 (54.8%)	62 (47.7%)
YES	20 (31.7%)	20 (29.9%)	40 (30.8%)	22 (31.0%)	18 (30.5%)	40 (30.8%)	34 (31.5%)	6 (27.3%)	40 (30.8%)	3 (17.6%)	37 (32.7%)	40 (30.8%)	16 (42.1%)	17 (27.9%)	7 (22.6%)	40 (30.8%)
Limitations in training post-lockdown (negative emotional causes)
Maybe	7 (11.1%)	5 (7.5%)	12 (9.2%)	10 (14.1%)	2 (3.4%)	12 (9.2%)	10 (9.3%)	2 (9.1%)	12 (9.2%)	5 (29.4%)	7 (6.2%)	12 (9.2%)	3 (7.9%)	1 (1.6%)	8 (25.8%)	12 (9.2%)
NO	52 (82.5%)	56 (83.6%)	108 (83.1%)	57 (80.3%)	51 (86.4%)	108 (83.1%)	88 (81.5%)	20 (90.9%)	108 (83.1%)	12 (70.6%)	96 (85.0%)	108 (83.1%)	33 (86.8%)	53 (86.9%)	22 (71.0%)	108 (83.1%)
YES	4 (6.3%)	6 (9.0%)	10 (7.7%)	4 (5.6%)	6 (10.2%)	10 (7.7%)	10 (9.3%)	0 (0.0%)	10 (7.7%)	0 (0.0%)	10 (8.8%)	10 (7.7%)	2 (5.3%)	7 (11.5%)	1 (3.2%)	10 (7.7%)
Limitations in attentional focus during lockdown (negative emotional causes)
Maybe	12 (19.0%)	11 (16.4%)	23 (17.7%)	16 (22.5%)	7 (11.9%)	23 (17.7%)	18 (16.7%)	5 (22.7%)	23 (17.7%)	3 (17.6%)	20 (17.7%)	23 (17.7%)	6 (15.8%)	11 (18.0%)	6 (19.4%)	23 (17.7%)
NO	28 (44.4%)	35 (52.2%)	63 (48.5%)	29 (40.8%)	34 (57.6%)	63 (48.5%)	52 (48.1%)	11 (50.0%)	63 (48.5%)	10 (58.8%)	53 (46.9%)	63 (48.5%)	16 (42.1%)	31 (50.8%)	16 (51.6%)	63 (48.5%)
YES	23 (36.5%)	21 (31.3%)	44 (33.8%)	26 (36.6%)	18 (30.5%)	44 (33.8%)	38 (35.2%)	6 (27.3%)	44 (33.8%)	4 (23.5%)	40 (35.4%)	44 (33.8%)	16 (42.1%)	19 (31.1%)	9 (29.0%)	44 (33.8%)
Limitations in attentional focus post-lockdown (negative emotional causes)
Maybe	10 (15.9%)	8 (11.9%)	18 (13.8%)	12 (16.9%)	6 (10.2%)	18 (13.8%)	16 (14.8%)	2 (9.1%)	18 (13.8%)	5 (29.4%)	13 (11.5%)	18 (13.8%)	4 (10.5%)	5 (8.2%)	9 (29.0%)	18 (13.8%)
NO	48 (76.2%)	51 (76.1%)	99 (76.2%)	53 (74.6%)	46 (78.0%)	99 (76.2%)	80 (74.1%)	19 (86.4%)	99 (76.2%)	12 (70.6%)	87 (77.0%)	99 (76.2%)	32 (84.2%)	48 (78.7%)	19 (61.3%)	99 (76.2%)
YES	5 (7.9%)	8 (11.9%)	13 (10.0%)	6 (8.5%)	7 (11.9%)	13 (10.0%)	12 (11.1%)	1 (4.5%)	13 (10.0%)	0 (0.0%)	13 (11.5%)	13 (10.0%)	2 (5.3%)	8 (13.1%)	3 (9.7%)	13 (10.0%)
Limitations in motivation during lockdown (negative emotional causes)
Maybe	11 (17.5%)	13 (19.4%)	24 (18.5%)	14 (19.7%)	10 (16.9%)	24 (18.5%)	19 (17.6%)	5 (22.7%)	24 (18.5%)	1 (5.9%)	23 (20.4%)	24 (18.5%)	6 (15.8%)	11 (18.0%)	7 (22.6%)	24 (18.5%)
NO	22 (34.9%)	17 (25.4%)	39 (30.0%)	21 (29.6%)	18 (30.5%)	39 (30.0%)	34 (31.5%)	5 (22.7%)	39 (30.0%)	9 (52.9%)	30 (26.5%)	39 (30.0%)	9 (23.7%)	21 (34.4%)	9 (29.0%)	39 (30.0%)
YES	30 (47.6%)	37 (55.2%)	67 (51.5%)	36 (50.7%)	31 (52.5%)	67 (51.5%)	55 (50.9%)	12 (54.5%)	67 (51.5%)	7 (41.2%)	60 (53.1%)	67 (51.5%)	23 (60.5%)	29 (47.5%)	15 (48.4%)	67 (51.5%)
Limitations in motivation post-lockdown (negative emotional causes)
Maybe	8 (12.7%)	9 (13.4%)	17 (13.1%)	14 (19.7%)	3 (5.1%)	17 (13.1%)	14 (13.0%)	3 (13.6%)	17 (13.1%)	5 (29.4%)	12 (10.6%)	17 (13.1%)	2 (5.3%)	5 (8.2%)	10 (32.3%)	17 (13.1%)
NO	47 (74.6%)	47 (70.1%)	94 (72.3%)	45 (63.4%)	49 (83.1%)	94 (72.3%)	77 (71.3%)	17 (77.3%)	94 (72.3%)	11 (64.7%)	83 (73.5%)	94 (72.3%)	31 (81.6%)	45 (73.8%)	18 (58.1%)	94 (72.3%)
YES	8 (12.7%)	11 (16.4%)	19 (14.6%)	12 (16.9%)	7 (11.9%)	19 (14.6%)	17 (15.7%)	2 (9.1%)	19 (14.6%)	1 (5.9%)	18 (15.9%)	19 (14.6%)	5 (13.2%)	11 (18.0%)	3 (9.7%)	19 (14.6%)
Degree of limitation in training due to lockdown
Median (Q1, Q3)	4.000 (2.000, 4.000)	3.000 (3.000, 4.000)	3.500 (3.000, 4.000)	4.000 (2.500, 4.000)	3.000 (3.000, 4.000)	3.500 (3.000, 4.000)	3.500 (3.000, 4.000)	3.500 (2.250, 4.000)	3.500 (3.000, 4.000)	4.000 (3.000, 4.000)	3.000 (3.000, 4.000)	3.500 (3.000, 4.000)	3.500 (2.250, 4.000)	3.000 (3.000, 4.000)	4.000 (3.000, 4.000)	3.500 (3.000, 4.000)
Degree of limitation in training post-lockdown
Median (Q1, Q3)	1.000 (0.000, 2.000)	1.000 (1.000, 2.000)	1.000 (1.000, 2.000)	1.000 (1.000, 2.500)	1.000 (1.000, 2.000)	1.000 (1.000, 2.000)	1.000 (1.000, 2.000)	1.000 (1.000, 2.000)	1.000 (1.000, 2.000)	2.000 (0.000, 2.000)	1.000 (1.000, 2.000)	1.000 (1.000, 2.000)	1.000 (0.000, 1.750)	1.000 (1.000, 2.000)	1.000 (1.000, 2.500)	1.000 (1.000, 2.000)
Health perception pre-lockdown
Median (Q1, Q3)	3.000 (3.000, 4.000)	3.000 (3.000, 4.000)	3.000 (3.000, 4.000)	3.000 (3.000, 4.000)	3.000 (3.000, 4.000)	3.000 (3.000, 4.000)	3.000 (3.000, 4.000)	3.000 (3.000, 4.000)	3.000 (3.000, 4.000)	3.000 (3.000, 4.000)	3.000 (3.000, 4.000)	3.000 (3.000, 4.000)	3.000 (2.250, 4.000)	3.000 (3.000, 4.000)	3.000 (3.000, 4.000)	3.000 (3.000, 4.000)
Health perception post-lockdown
Median (Q1, Q3)	3.000 (3.000, 4.000)	3.000 (2.000, 3.000)	3.000 (2.000, 4.000)	3.000 (2.000, 3.500)	3.000 (2.000, 4.000)	3.000 (2.000, 4.000)	3.000 (2.000, 4.000)	3.000 (2.000, 3.000)	3.000 (2.000, 4.000)	3.000 (2.000, 4.000)	3.000 (2.000, 4.000)	3.000 (2.000, 4.000)	3.000 (2.000, 4.000)	3.000 (2.000, 3.000)	3.000 (2.000, 3.000)	3.000 (2.000, 4.000)
Performance perception pre-lockdown
Median (Q1, Q3)	3.000 (2.000, 4.000)	3.000 (2.000, 3.000)	3.000 (2.000, 4.000)	3.000 (2.000, 4.000)	3.000 (2.000, 3.500)	3.000 (2.000, 4.000)	3.000 (2.000, 4.000)	3.000 (2.000, 3.750)	3.000 (2.000, 4.000)	3.000 (2.000, 3.000)	3.000 (2.000, 4.000)	3.000 (2.000, 4.000)	3.000 (2.000, 3.000)	3.000 (3.000, 4.000)	3.000 (2.000, 4.000)	3.000 (2.000, 4.000)
Performance perception post-lockdown
Median (Q1, Q3)	3.000 (2.000, 3.000)	2.000 (2.000, 3.000)	2.000 (2.000, 3.000)	2.000 (2.000, 3.000)	3.000 (2.000, 3.000)	2.000 (2.000, 3.000)	2.000 (2.000, 3.000)	2.500 (2.000, 3.000)	2.000 (2.000, 3.000)	2.000 (2.000, 3.000)	2.000 (2.000, 3.000)	2.000 (2.000, 3.000)	3.000 (2.000, 3.000)	3.000 (2.000, 3.000)	2.000 (2.000, 3.000)	2.000 (2.000, 3.000)
Positive emotional state during lockdown
Median (Q1, Q3)	3.000 (2.000, 4.000)	3.000 (2.000, 4.000)	3.000 (2.000, 4.000)	3.000 (2.000, 4.000)	3.000 (2.000, 4.000)	3.000 (2.000, 4.000)	3.000 (2.000, 4.000)	3.000 (2.000, 4.000)	3.000 (2.000, 4.000)	4.000 (3.000, 4.000)	3.000 (2.000, 4.000)	3.000 (2.000, 4.000)	2.000 (2.000, 4.000)	3.000 (2.000, 4.000)	4.000 (2.000, 4.000)	3.000 (2.000, 4.000)
Positive emotional state post-lockdown
Median (Q1, Q3)	4.000 (2.500, 4.000)	3.000 (2.000, 4.000)	3.000 (2.000, 4.000)	3.000 (2.000, 4.000)	3.000 (2.000, 4.000)	3.000 (2.000, 4.000)	3.000 (2.000, 4.000)	4.000 (3.000, 4.000)	3.000 (2.000, 4.000)	3.000 (3.000, 4.000)	3.000 (2.000, 4.000)	3.000 (2.000, 4.000)	3.000 (2.000, 4.000)	3.000 (2.000, 4.000)	3.000 (2.000, 4.000)	3.000 (2.000, 4.000)
Energy level during lockdown
Median (Q1, Q3)	3.000 (2.000, 4.000)	2.000 (2.000, 4.000)	2.500 (2.000, 4.000)	3.000 (2.000, 4.000)	2.000 (2.000, 4.000)	2.500 (2.000, 4.000)	3.000 (2.000, 4.000)	2.000 (2.000, 3.750)	2.500 (2.000, 4.000)	4.000 (2.000, 4.000)	2.000 (2.000, 3.000)	2.500 (2.000, 4.000)	2.000 (2.000, 3.000)	3.000 (2.000, 4.000)	3.000 (2.000, 4.000)	2.500 (2.000, 4.000)
Energy level post-lockdown
Median (Q1, Q3)	4.000 (3.000, 4.000)	3.000 (3.000, 4.000)	3.000 (3.000, 4.000)	3.000 (3.000, 4.000)	3.000 (3.000, 4.000)	3.000 (3.000, 4.000)	3.000 (3.000, 4.000)	4.000 (3.000, 4.000)	3.000 (3.000, 4.000)	3.000 (2.000, 4.000)	3.000 (3.000, 4.000)	3.000 (3.000, 4.000)	3.000 (3.000, 4.000)	3.000 (3.000, 4.000)	3.000 (2.500, 4.000)	3.000 (3.000, 4.000)
Negative emotional state during lockdown
Median (Q1, Q3)	2.000 (1.000, 3.000)	2.000 (1.000, 3.000)	2.000 (1.000, 3.000)	2.000 (1.000, 3.000)	2.000 (1.000, 3.000)	2.000 (1.000, 3.000)	2.000 (1.000, 3.000)	2.000 (1.000, 3.000)	2.000 (1.000, 3.000)	1.000 (1.000, 2.000)	2.000 (1.000, 3.000)	2.000 (1.000, 3.000)	2.000 (2.000, 3.000)	2.000 (1.000, 3.000)	2.000 (1.000, 3.000)	2.000 (1.000, 3.000)
Negative emotional state post-lockdown
Median (Q1, Q3)	1.000 (1.000, 2.000)	1.000 (1.000, 2.000)	1.000 (1.000, 2.000)	1.000 (1.000, 2.000)	1.000 (1.000, 2.000)	1.000 (1.000, 2.000)	1.000 (1.000, 2.000)	1.000 (1.000, 1.000)	1.000 (1.000, 2.000)	1.000 (1.000, 2.000)	1.000 (1.000, 2.000)	1.000 (1.000, 2.000)	1.000 (1.000, 1.750)	1.000 (1.000, 2.000)	1.000 (1.000, 2.000)	1.000 (1.000, 2.000)
Stress score
Mean (SD)	17.048 (7.458)	21.791 (7.362)	19.492 (7.754)	19.634 (7.696)	19.322 (7.886)	19.492 (7.754)	20.259 (7.697)	15.727 (7.045)	19.492 (7.754)	16.059 (9.595)	20.009 (7.352)	19.492 (7.754)	19.658 (6.671)	19.623 (8.029)	19.032 (8.627)	19.492 (7.754)
Tension
Median (Q1, Q3)	9.000 (5.000, 11.500)	9.000 (7.000, 12.500)	9.000 (6.000, 12.000)	10.000 (6.500, 12.000)	9.000 (6.000, 12.000)	9.000 (6.000, 12.000)	9.000 (7.000, 13.000)	7.000 (6.000, 9.750)	9.000 (6.000, 12.000)	9.000 (7.000, 12.000)	9.000 (6.000, 12.000)	9.000 (6.000, 12.000)	9.000 (7.000, 11.750)	9.000 (6.000, 12.000)	9.000 (4.500, 13.500)	9.000 (6.000, 12.000)
Depression
Median (Q1, Q3)	2.000 (0.000, 5.000)	3.000 (2.000, 6.500)	3.000 (1.000, 6.000)	3.000 (1.000, 6.000)	2.000 (0.500, 7.500)	3.000 (1.000, 6.000)	3.000 (1.000, 7.000)	2.000 (0.000, 4.750)	3.000 (1.000, 6.000)	2.000 (0.000, 8.000)	3.000 (1.000, 6.000)	3.000 (1.000, 6.000)	3.000 (1.000, 5.750)	3.000 (1.000, 6.000)	3.000 (0.000, 8.500)	3.000 (1.000, 6.000)
Hostility
Median (Q1, Q3)	6.000 (2.000, 7.500)	6.000 (3.000, 10.000)	6.000 (2.250, 8.000)	6.000 (3.000, 8.500)	6.000 (2.000, 8.000)	6.000 (2.250, 8.000)	6.000 (3.000, 8.250)	2.500 (1.000, 6.750)	6.000 (2.250, 8.000)	3.000 (2.000, 8.000)	6.000 (3.000, 8.000)	6.000 (2.250, 8.000)	6.000 (2.250, 8.000)	6.000 (3.000, 8.000)	6.000 (2.000, 7.500)	6.000 (2.250, 8.000)
Vigor
Median (Q1, Q3)	17.000 (14.000, 19.000)	14.000 (12.000, 17.000)	15.000 (13.000, 18.000)	15.000 (13.000, 19.000)	16.000 (12.500, 18.000)	15.000 (13.000, 18.000)	15.000 (13.000, 18.000)	16.500 (12.000, 19.000)	15.000 (13.000, 18.000)	15.000 (13.000, 19.000)	15.000 (13.000, 18.000)	15.000 (13.000, 18.000)	16.000 (14.000, 17.750)	15.000 (12.000, 19.000)	15.000 (12.500, 18.000)	15.000 (13.000, 18.000)
Fatigue
Median (Q1, Q3)	5.000 (2.500, 7.500)	7.000 (4.000, 10.500)	5.500 (4.000, 9.000)	5.000 (3.500, 8.500)	6.000 (4.000, 9.500)	5.500 (4.000, 9.000)	6.000 (4.000, 9.000)	5.000 (3.250, 7.750)	5.500 (4.000, 9.000)	5.000 (3.000, 9.000)	6.000 (4.000, 9.000)	5.500 (4.000, 9.000)	7.500 (4.000, 10.000)	6.000 (4.000, 8.000)	5.000 (2.500, 7.500)	5.500 (4.000, 9.000)
Hours training pre-lockdown
+5 hours/day	4 (6.3%)	8 (11.9%)	12 (9.2%)	10 (14.1%)	2 (3.4%)	12 (9.2%)	7 (6.5%)	5 (22.7%)	12 (9.2%)	1 (5.9%)	11 (9.7%)	12 (9.2%)	0 (0.0%)	8 (13.1%)	4 (12.9%)	12 (9.2%)
1-3 hours/day	30 (47.6%)	40 (59.7%)	70 (53.8%)	31 (43.7%)	39 (66.1%)	70 (53.8%)	60 (55.6%)	10 (45.5%)	70 (53.8%)	12 (70.6%)	58 (51.3%)	70 (53.8%)	28 (73.7%)	30 (49.2%)	12 (38.7%)	70 (53.8%)
3-5 hours/day	29 (46.0%)	19 (28.4%)	48 (36.9%)	30 (42.3%)	18 (30.5%)	48 (36.9%)	41 (38.0%)	7 (31.8%)	48 (36.9%)	4 (23.5%)	44 (38.9%)	48 (36.9%)	10 (26.3%)	23 (37.7%)	15 (48.4%)	48 (36.9%)
Hours training post-lockdown
+5 hours/day	4 (6.3%)	5 (7.5%)	9 (6.9%)	9 (12.7%)	0 (0.0%)	9 (6.9%)	5 (4.6%)	4 (18.2%)	9 (6.9%)	1 (5.9%)	8 (7.1%)	9 (6.9%)	0 (0.0%)	6 (9.8%)	3 (9.7%)	9 (6.9%)
1-3 hours/day	39 (61.9%)	47 (70.1%)	86 (66.2%)	43 (60.6%)	43 (72.9%)	86 (66.2%)	76 (70.4%)	10 (45.5%)	86 (66.2%)	13 (76.5%)	73 (64.6%)	86 (66.2%)	27 (71.1%)	39 (63.9%)	20 (64.5%)	86 (66.2%)
3-5 hours/day	20 (31.7%)	15 (22.4%)	35 (26.9%)	19 (26.8%)	16 (27.1%)	35 (26.9%)	27 (25.0%)	8 (36.4%)	35 (26.9%)	3 (17.6%)	32 (28.3%)	35 (26.9%)	11 (28.9%)	16 (26.2%)	8 (25.8%)	35 (26.9%)
Hours moderate activity pre-lockdown
1-3 hours/day	56 (88.9%)	60 (89.6%)	116 (89.2%)	63 (88.7%)	53 (89.8%)	116 (89.2%)	96 (88.9%)	20 (90.9%)	116 (89.2%)	14 (82.4%)	102 (90.3%)	116 (89.2%)	35 (92.1%)	53 (86.9%)	28 (90.3%)	116 (89.2%)
3-5 hours/day	7 (11.1%)	7 (10.4%)	14 (10.8%)	8 (11.3%)	6 (10.2%)	14 (10.8%)	12 (11.1%)	2 (9.1%)	14 (10.8%)	3 (17.6%)	11 (9.7%)	14 (10.8%)	3 (7.9%)	8 (13.1%)	3 (9.7%)	14 (10.8%)
Hours moderate activity post-lockdown
1-3 hours/day	59 (93.7%)	64 (95.5%)	123 (94.6%)	68 (95.8%)	55 (93.2%)	123 (94.6%)	102 (94.4%)	21 (95.5%)	123 (94.6%)	15 (88.2%)	108 (95.6%)	123 (94.6%)	36 (94.7%)	57 (93.4%)	30 (96.8%)	123 (94.6%)
3-5 hours/day	4 (6.3%)	3 (4.5%)	7 (5.4%)	3 (4.2%)	4 (6.8%)	7 (5.4%)	6 (5.6%)	1 (4.5%)	7 (5.4%)	2 (11.8%)	5 (4.4%)	7 (5.4%)	2 (5.3%)	4 (6.6%)	1 (3.2%)	7 (5.4%)
Hours resting pre-lockdown
-1 hour/day	15 (25.0%)	24 (38.1%)	39 (31.7%)	20 (30.3%)	19 (33.3%)	39 (31.7%)	31 (29.8%)	8 (42.1%)	39 (31.7%)	6 (37.5%)	33 (30.8%)	39 (31.7%)	8 (24.2%)	19 (32.2%)	12 (38.7%)	39 (31.7%)
+5 hours/day	3 (5.0%)	1 (1.6%)	4 (3.3%)	2 (3.0%)	2 (3.5%)	4 (3.3%)	2 (1.9%)	2 (10.5%)	4 (3.3%)	0 (0.0%)	4 (3.7%)	4 (3.3%)	1 (3.0%)	3 (5.1%)	0 (0.0%)	4 (3.3%)
1-3 hours/day	34 (56.7%)	32 (50.8%)	66 (53.7%)	36 (54.5%)	30 (52.6%)	66 (53.7%)	58 (55.8%)	8 (42.1%)	66 (53.7%)	7 (43.8%)	59 (55.1%)	66 (53.7%)	20 (60.6%)	31 (52.5%)	15 (48.4%)	66 (53.7%)
3-5 hours/day	8 (13.3%)	6 (9.5%)	14 (11.4%)	8 (12.1%)	6 (10.5%)	14 (11.4%)	13 (12.5%)	1 (5.3%)	14 (11.4%)	3 (18.8%)	11 (10.3%)	14 (11.4%)	4 (12.1%)	6 (10.2%)	4 (12.9%)	14 (11.4%)
Hours resting during lockdown
-1 hour/day	4 (6.6%)	4 (6.2%)	8 (6.4%)	4 (5.9%)	4 (7.0%)	8 (6.4%)	8 (7.6%)	0 (0.0%)	8 (6.4%)	2 (12.5%)	6 (5.5%)	8 (6.4%)	3 (8.3%)	2 (3.4%)	3 (9.7%)	8 (6.4%)
+5 hours/day	22 (36.1%)	19 (29.7%)	41 (32.8%)	20 (29.4%)	21 (36.8%)	41 (32.8%)	33 (31.4%)	8 (40.0%)	41 (32.8%)	4 (25.0%)	37 (33.9%)	41 (32.8%)	12 (33.3%)	23 (39.7%)	6 (19.4%)	41 (32.8%)
1-3 hours/day	13 (21.3%)	17 (26.6%)	30 (24.0%)	16 (23.5%)	14 (24.6%)	30 (24.0%)	25 (23.8%)	5 (25.0%)	30 (24.0%)	5 (31.2%)	25 (22.9%)	30 (24.0%)	6 (16.7%)	16 (27.6%)	8 (25.8%)	30 (24.0%)
3-5 hours/day	22 (36.1%)	24 (37.5%)	46 (36.8%)	28 (41.2%)	18 (31.6%)	46 (36.8%)	39 (37.1%)	7 (35.0%)	46 (36.8%)	5 (31.2%)	41 (37.6%)	46 (36.8%)	15 (41.7%)	17 (29.3%)	14 (45.2%)	46 (36.8%)
Hours resting post-lockdown
-1 hour/day	10 (16.7%)	21 (32.3%)	31 (24.8%)	14 (20.9%)	17 (29.3%)	31 (24.8%)	28 (26.4%)	3 (15.8%)	31 (24.8%)	8 (50.0%)	23 (21.1%)	31 (24.8%)	7 (20.0%)	12 (20.3%)	12 (38.7%)	31 (24.8%)
+5 hours/day	2 (3.3%)	1 (1.5%)	3 (2.4%)	2 (3.0%)	1 (1.7%)	3 (2.4%)	3 (2.8%)	0 (0.0%)	3 (2.4%)	0 (0.0%)	3 (2.8%)	3 (2.4%)	0 (0.0%)	3 (5.1%)	0 (0.0%)	3 (2.4%)
1-3 hours/day	35 (58.3%)	36 (55.4%)	71 (56.8%)	40 (59.7%)	31 (53.4%)	71 (56.8%)	61 (57.5%)	10 (52.6%)	71 (56.8%)	5 (31.2%)	66 (60.6%)	71 (56.8%)	23 (65.7%)	33 (55.9%)	15 (48.4%)	71 (56.8%)
3-5 hours/day	13 (21.7%)	7 (10.8%)	20 (16.0%)	11 (16.4%)	9 (15.5%)	20 (16.0%)	14 (13.2%)	6 (31.6%)	20 (16.0%)	3 (18.8%)	17 (15.6%)	20 (16.0%)	5 (14.3%)	11 (18.6%)	4 (12.9%)	20 (16.0%)
Days training pre-lockdown
Median (Q1, Q3)	6.000 (5.000, 6.000)	5.000 (4.000, 6.000)	5.000 (5.000, 6.000)	6.000 (5.000, 6.000)	5.000 (4.000, 6.000)	5.000 (5.000, 6.000)	5.000 (4.750, 6.000)	6.000 (5.000, 6.000)	5.000 (5.000, 6.000)	5.000 (3.000, 6.000)	5.000 (5.000, 6.000)	5.000 (5.000, 6.000)	5.000 (4.000, 6.000)	5.000 (5.000, 6.000)	6.000 (5.000, 6.000)	5.000 (5.000, 6.000)
Days training post-lockdown
Median (Q1, Q3)	5.000 (5.000, 6.000)	5.000 (4.000, 6.000)	5.000 (4.000, 6.000)	5.000 (4.000, 6.000)	5.000 (5.000, 6.000)	5.000 (4.000, 6.000)	5.000 (4.000, 6.000)	6.000 (5.000, 6.000)	5.000 (4.000, 6.000)	4.000 (3.000, 6.000)	5.000 (5.000, 6.000)	5.000 (4.000, 6.000)	5.000 (4.000, 6.000)	5.000 (4.000, 6.000)	5.000 (5.000, 6.000)	5.000 (4.000, 6.000)
Days moderate activity pre-lockdown
Median (Q1, Q3)	2.000 (0.500, 3.000)	1.000 (1.000, 3.000)	2.000 (1.000, 3.000)	2.000 (1.000, 3.000)	1.000 (0.000, 2.000)	2.000 (1.000, 3.000)	2.000 (0.750, 3.000)	2.000 (1.000, 3.000)	2.000 (1.000, 3.000)	3.000 (2.000, 4.000)	1.000 (0.000, 2.000)	2.000 (1.000, 3.000)	1.000 (0.000, 2.000)	2.000 (0.000, 3.000)	2.000 (1.000, 4.000)	2.000 (1.000, 3.000)
Days moderate activity post-lockdown
Median (Q1, Q3)	1.000 (0.000, 2.000)	1.000 (0.000, 2.000)	1.000 (0.000, 2.000)	1.000 (0.000, 2.000)	1.000 (0.000, 2.500)	1.000 (0.000, 2.000)	1.000 (0.000, 2.000)	1.000 (0.000, 2.750)	1.000 (0.000, 2.000)	2.000 (1.000, 3.000)	1.000 (0.000, 2.000)	1.000 (0.000, 2.000)	1.000 (0.000, 2.000)	1.000 (0.000, 2.000)	2.000 (1.000, 3.000)	1.000 (0.000, 2.000)
Days walking pre-lockdown
Median (Q1, Q3)	3.000 (1.000, 6.500)	3.000 (1.500, 5.000)	3.000 (1.000, 6.000)	3.000 (1.500, 5.500)	3.000 (1.000, 6.500)	3.000 (1.000, 6.000)	3.000 (1.000, 6.000)	3.000 (1.250, 6.000)	3.000 (1.000, 6.000)	5.000 (3.000, 6.000)	3.000 (1.000, 6.000)	3.000 (1.000, 6.000)	4.000 (2.000, 7.000)	3.000 (1.000, 5.000)	2.000 (1.000, 5.000)	3.000 (1.000, 6.000)
Days walking post-lockdown
Median (Q1, Q3)	3.000 (1.000, 5.500)	3.000 (1.000, 5.000)	3.000 (1.000, 5.000)	3.000 (1.000, 5.000)	4.000 (1.000, 6.500)	3.000 (1.000, 5.000)	3.000 (1.000, 5.000)	3.000 (1.000, 4.750)	3.000 (1.000, 5.000)	3.000 (2.000, 6.000)	3.000 (1.000, 5.000)	3.000 (1.000, 5.000)	5.000 (2.000, 7.000)	3.000 (1.000, 5.000)	2.000 (1.000, 4.500)	3.000 (1.000, 5.000)
Days resting pre-lockdown
Median (Q1, Q3)	2.000 (1.000, 5.000)	2.000 (1.000, 3.000)	2.000 (1.000, 4.000)	1.000 (1.000, 3.000)	2.000 (1.000, 5.000)	2.000 (1.000, 4.000)	2.000 (1.000, 4.000)	1.500 (1.000, 3.750)	2.000 (1.000, 4.000)	3.000 (2.000, 7.000)	2.000 (1.000, 3.000)	2.000 (1.000, 4.000)	1.500 (1.000, 3.000)	2.000 (1.000, 5.000)	2.000 (1.000, 3.000)	2.000 (1.000, 4.000)
Days resting during lockdown
Median (Q1, Q3)	6.000 (2.500, 7.000)	5.000 (3.000, 7.000)	5.000 (3.000, 7.000)	4.000 (2.000, 7.000)	7.000 (4.000, 7.000)	5.000 (3.000, 7.000)	5.000 (2.000, 7.000)	6.500 (4.000, 7.000)	5.000 (3.000, 7.000)	7.000 (3.000, 7.000)	5.000 (3.000, 7.000)	5.000 (3.000, 7.000)	5.500 (3.000, 7.000)	5.000 (3.000, 7.000)	6.000 (2.500, 7.000)	5.000 (3.000, 7.000)
Days resting post-lockdown
Median (Q1, Q3)	2.000 (1.000, 5.000)	2.000 (1.000, 3.000)	2.000 (1.000, 4.000)	2.000 (1.000, 3.000)	3.000 (2.000, 5.000)	2.000 (1.000, 4.000)	2.000 (1.000, 4.000)	2.500 (1.000, 4.000)	2.000 (1.000, 4.000)	3.000 (2.000, 5.000)	2.000 (1.000, 4.000)	2.000 (1.000, 4.000)	2.000 (1.000, 3.750)	2.000 (1.000, 4.000)	2.000 (1.000, 3.000)	2.000 (1.000, 4.000)
Data presented as mean ± SD, percentages (%), median and interquartile range (Q1-Q3), depending on type of variable.
